# Supplementary material for: Heterologous immunization with inactivated vaccine followed by mRNA-booster elicits strong immunity against SARS-CoV-2 Omicron variant
Source: Nat Commun. 2022 May 13;13:2670. doi: 10.1038/s41467-022-30340-5 (PMC9106736; doi:10.1038/s41467-022-30340-5)
Supplement: Supplementary file 4 — Source Data [file 41467_2022_30340_MOESM4_ESM.xlsx]

## Sheet: Figure 1
Anti-RBD IgG_G614												Anti-RBD IgG_Beta												Anti-RBD IgG_Delta												Anti-RBD IgG_Omicron
Before vaccination	Inactivated vaccine <85 days after 2nd dose	Inactivated vaccine >85 days after 2nd dose	Inactivated vaccine <85 days after 3rd dose	Inactivated vaccine >85 days after 3rd dose	Inactivated vaccine + 1 dose mRNA vaccine <85 days	mRNA vaccine 1st dose	mRNA vaccine <85 days after 2nd dose	mRNA vaccine >85 days after 2nd dose	mRNA vaccine <85 days after 3rd dose	Infected + mRNA vaccine <85 days		Before vaccination	Inactivated vaccine <85 days after 2nd dose	Inactivated vaccine >85 days after 2nd dose	Inactivated vaccine <85 days after 3rd dose	Inactivated vaccine >85 days after 3rd dose	Inactivated vaccine + 1 dose mRNA vaccine <85 days	mRNA vaccine 1st dose	mRNA vaccine <85 days after 2nd dose	mRNA vaccine >85 days after 2nd dose	mRNA vaccine <85 days after 3rd dose	Infected + mRNA vaccine <85 days		Before vaccination	Inactivated vaccine <85 days after 2nd dose	Inactivated vaccine >85 days after 2nd dose	Inactivated vaccine <85 days after 3rd dose	Inactivated vaccine >85 days after 3rd dose	Inactivated vaccine + 1 dose mRNA vaccine <85 days	mRNA vaccine 1st dose	mRNA vaccine <85 days after 2nd dose	mRNA vaccine >85 days after 2nd dose	mRNA vaccine <85 days after 3rd dose	Infected + mRNA vaccine <85 days		Before vaccination	Inactivated vaccine <85 days after 2nd dose	Inactivated vaccine >85 days after 2nd dose	Inactivated vaccine <85 days after 3rd dose	Inactivated vaccine >85 days after 3rd dose	Inactivated vaccine + 1 dose mRNA vaccine <85 days	mRNA vaccine 1st dose	mRNA vaccine <85 days after 2nd dose	mRNA vaccine >85 days after 2nd dose	mRNA vaccine <85 days after 3rd dose	Infected + mRNA vaccine <85 days
3.51	33.07	3.64	51.69	22.17	223.26	0	59.67	38.92	649.17	1006.87		0	6.44	1.63	12.81	7.52	42.35	0.1	14.98	6.74	205.56	300.77		5.46	31.31	2.93	89.6	16.86	257.79	0	71.12	30.22	541.69	992.74		1.7	3.53	1.79	9.26	5.63	20.07	2.71	9.81	5.39	112.67	107.48
5.35	33.87	12.13	170.4	26.64	969.2	3.64	94.86	56.48	671.19	1066.62		2.76	7.11	1.95	46.83	9.16	186.71	1.63	28.14	18.63	317.88	323.9		5.46	38.88	12.54	165.57	29.09	1139.3	2.93	114.61	61.46	762.04	1161.72		1.77	5.04	2.71	31.02	5.89	129.18	3.82	15.73	12.01	154.35	131.3
5.46	41.87	14.84	295.02	32.26	1155.65	4.45	315.56	58.8	865.04	1159.36		3.02	10.27	3.89	116.52	11.26	191.98	2.08	76.77	21.65	332.69	368.72		8.11	41.39	13.52	285.16	38.04	1195.72	5.46	237.43	73.79	1056.08	1173.26		2.99	6.31	3.4	46.97	7.77	137.27	6.56	26.37	12.21	209.24	165.45
6.17	85.55	16.59	321.4	54.32	1245.04	12.63	336.32	69.09	888.48	1416.47		3.09	18.34	6.21	128.6	39.85	248.58	4.82	99.84	25.35	362.71	396.37		8.48	68.42	16.37	351.65	98.85	1195.72	10.7	383.52	86.21	1068.03	1302.94		3.31	8.86	5.46	68.28	30.15	199.77	6.56	42.34	12.48	224.59	189.43
7.38	110.86	25.8	385.24	78.82	1335.98	32.32	420.67	75.89	908.93	2038.85		4.13	30.49	8.6	142.4	52.96	299.32	8.27	111.59	26.89	399.08	635.1		9.89	84.5	20.92	412.36	110.63	1388.08	54.77	481.01	89.6	1068.03	2236.19		3.36	18.45	7.48	73.63	31.8	249.23	8.85	60.21	16.05	248.06	368.06
8.28	121.32	27.42	1173.52		1348.9	75.02	437.45	123.15	1170.09	2104.71		4.41	32.01	10.52	288.7		326.77	26.43	140.73	27.17	416.98	826.77		11.4	119.54	30.46	1335.35		1471.12	76.06	502.34	120.73	1322.04	2600.08		3.58	20.7	13.92	86.89		251.64	16.43	78.37	19.56	274.36	409.16
9.47	131.42	44.28			1692.35	75.18	445.85	135.98	1170.38	2469.8		4.48	36.83	17.28			357.81	28.81	145.99	30.35	421.25	961.34		11.61	129.69	55.66			1752.49	100.42	512.97	145.12	1350.22	2659.4		3.82	23.54	16.14			322.29	17.67	84.51	20.36	303.16	434.94
11.06	179.27	78.03			2011.58	84.69	538.39	137.52	1274.69	2608.8		5.14	39.78	28.05			918.84	29.96	151.3	32.29	441.72	962		13.68	134.85	98.49			2372.31	128.15	597.52	153.58	1366.77	3075.88		4.9	23.54	19.3			419.89	22.33	84.51	21.35	309.13	502.03
11.75	183.42	112.08			2230.4	133.83	546.85	152.34	1281.76	2779.56		5.38	41.6	29.96			928.32	36.52	182.38	32.48	454.08	1271.68		15.19	146.36	119.56			2558.36	140.63	660.67	166.42	1426.19	3304.16		5.04	24.04	24.07			504.8	24.9	88.63	21.68	324.39	610.01
14.63	196.78	123.53			2343.13	137.07	597.86	157.59	1289.06	3618.74		5.68	44.23	34.59			1307.63	38.93	189.99	34.9	520.2	1271.68		18.8	221.88	138.42			2725.85	146.26	723.9	166.42	1448.95	3371.09		5.24	24.75	24.9			664.91	25.63	90.7	23.98	324.4	625.51
21.76	196.78	133.83			2877.35	144.93	672.68	166.79	1410.52			8.73	46.83	39.66			1611.82	43.54	205.57	36.69	572.32			24.57	226.14	213.64			3600.75	146.26	745.03	190.94	1502.1			6.92	26.12	29.49			676.64	26.48	112.1	26.39	337.29
29.79	215.4	186.96			3193.4	148.44	692.89	177.85	1424.46			9.8	47.22	61.3			1724.75	47.35	207.46	43.01	647.17			32.85	234.38	239.24			4463.7	213.64	777.6	217.33	1579.68			7.32	31.64	33.79			688.58	32.88	114.41	27.13	340.67
	232.97	195.39			4305.96	195.39	736.92	187.9	1538.52				48.72	81.65			1832.69	66.02	217.02	54.53	681.48				239.35	239.35			4701.15	239.24	798.07	243.61	1723.89				32.04	47.82			895.94	36.88	118.19	30.22	343.91
	252.62	354.44			4603.41	249.98	772.62	245.81	1669.28				55.02	122.35			1988.35	79.79	223.77	65.91	705.17				242.35	319.97			4860.81	269.82	802.21	273.84	1874.57				34.47	60.92			1009.78	52.24	122.53	41.08	387.1
	301.06	358.83			5373.44	275.11	840.07	245.81	1687.95				55.02	146.43			2078.63	81.65	224.31	71.64	717.28				310.12	388.23			6214.97	276.96	951.96	276.96	1891.74				37.07	64.98			1282.05	60.39	130.76	51.34	404.98
	338.46	649.17			5669.6	310.72	862.74	258.77	1879.64				101.31	169.36			2078.63	88.22	236.72	75.46	791.02				321.38	683.51			7475.86	292.71	964.63	312.39	2208.51				42.38	76.99			1686.06	60.92	135.5	51.34	434.94
	338.9	777.41				332.32	885.52	305.14	1996.18				102.6	192.35				120.2	246.89	81.22	813.98				340.64	691.68				361.37	967.49	316.29	2225.8				50.88	97.21				72.78	137.88	58.22	442.71
	403.58	891.46				524.64	914.34	310.72	2013.1				103.02	218.97				162.15	249.46	83.13	863.07				388.23	697.7				507.38	977.33	337.71	2313.99				51.96	113.87				74.3	144.72	58.22	475.74
	423.82	1224.3				632.15	954.54	332.32	2083.36				120.2	252.26				171.2	252.26	96.49	868.13				454.92	949.65				702.45	1025.96	350.21	2516.33				54.06	167.98				102.62	149.91	60.39	500.43
	524.64					829.36	987.29	362.36	2173.37				129.57					185.78	276.02	122.22	899.86				492.21					734.46	1048.26	375.24	2516.33				59.05					129.94	154.78	64.22	518.1
	571.64						987.29	407.71	2304.5				137.83						308.33	125.72	986.41				507.38						1119.48	382.95	2622.46				62.79						156.14	64.71	632.18
	600.03						1001.19	468.36	2323.75				146.6						313.45	149.34	1065.52				585.64						1138.74	467.07	2687.86				69.58						172.13	69.62	677.03
	659.6						1006.87	503.24	2382.3				158.62						330.99	155.5	1072.65				726.29						1172.39	491.6	2754.6				72.78						182.27	80.52	688.87
	673.57						1072.23	605.21	2462.32				187.41						340.12	162.15	1081.72				726.29						1185.74	554.41	2821.54				75.68						189.43	102.38	764.83
	742.23						1180.51	706.89	2629.5				202.84						340.12	169.21	1147.59				729.5						1267.06	632	2963.47				85.3						189.98	102.62	828.08
	751.82						1278.39	851.4	2716.93				205.56						343.43	202.74	1157.36				732.81						1290.94	847.11	3238.25				88.76						190.13	114.41	835.49
	848.06						1281.76	869.73	2784.3				254.62						368.72	244.34	1157.36				780.25						1351.44	1002.84	3317.32				127.6						201.83	155.46	842.97
	864.68						1333.12	1036.55	3045.61				408.4						386.24	308.33	1260.6				1109.29						1477.85	1243.36	3317.32				127.78						249	184.55	930.87
	923.64						1440.41		3231.5				432.65						400.21		1282.53				1178.66						1492.4		3344.1				159.04						265.7		983.64
	1135.02						1465.47		3901.11				443.99						433.21		1339.41				1192.63						1766.07		4555.54				182.93						276.5		1080.48
	4333.07						1492.68		4552.01				1319.6						460.49		1424.37				4554.3						1781.99		5128.72				456.11						280.02		1190.45
	7020.37						1720.31		5895.33				2259.16						465.69		1601.25				6219.62						1872.91		5708.51				567.97						285.63		1454.12
							1735.17		7002.5										481.1		2141.42										1912.39		7587.15										294.73		1711.31
							1853.21		7154.87										511		2664.35										1979.43		7587.15										298.05		1816.14
							1959.42		7393.63										531.1		2931.59										2087.9		8437.86										361.27		1989.56
							1997.82		9269.98										645.24		2973.48										2120.12		10569.7										380.26		2230.97
							2372.36		11271.4										690.07		3005.21										2172.99		12080.6										423.07		2326.08
							2419.94		11543.9										696.78		3423.84										2287.59		12352.5										423.07		2388.85
							2535.78		12166.9										715.14		3610.4										2643.56		14340.4										452.52		2393.31
							2551.13		15623.1										756.83		3708.14										2706.87		16518.8										488.99		2428.16
							2616.76												768.64												2794.02												497.74
							2880.17												868.13												2861.56												512.08
							3025.03												944.37												2884.5												567.97
							3101.19												954.55												2907.67												573.43
							3460.92												1173.8												3884.09												625.95
							3525.99												1240.48												4110.91												641.45
							8804.71												2008.24												9247.11												1466.59
							9044.92												2375.83												9401.54												1502.9
							10765												3344.16												12637.4												1833.89
							12133												3810.98												13580.8												1948.38

## Sheet: Figure 2
NT90_G614										NT90_Beta										NT90_Delta										NT90_Omicron
Before vaccination	Inactivated vaccine <85 days after 2nd dose	Inactivated vaccine >85 days after 2nd dose	Inactivated vaccine 3rd dose	Inactivated vaccine + 1 dose mRNA vaccine <85 days	mRNA vaccine <85 days after 2nd dose	mRNA vaccine >85 days after 2nd dose	mRNA vaccine <85 days after 3rd dose	Infected + mRNA vaccine <85 days		Before vaccination	Inactivated vaccine <85 days after 2nd dose	Inactivated vaccine >85 days after 2nd dose	Inactivated vaccine 3rd dose	Inactivated vaccine + 1 dose mRNA vaccine <85 days	mRNA vaccine <85 days after 2nd dose	mRNA vaccine >85 days after 2nd dose	mRNA vaccine <85 days after 3rd dose	Infected + mRNA vaccine <85 days		Before vaccination	Inactivated vaccine <85 days after 2nd dose	Inactivated vaccine >85 days after 2nd dose	Inactivated vaccine 3rd dose	Inactivated vaccine + 1 dose mRNA vaccine <85 days	mRNA vaccine <85 days after 2nd dose	mRNA vaccine >85 days after 2nd dose	mRNA vaccine <85 days after 3rd dose	Infected + mRNA vaccine <85 days		Before vaccination	Inactivated vaccine <85 days after 2nd dose	Inactivated vaccine >85 days after 2nd dose	Inactivated vaccine 3rd dose	Inactivated vaccine + 1 dose mRNA vaccine <85 days	mRNA vaccine <85 days after 2nd dose	mRNA vaccine >85 days after 2nd dose	mRNA vaccine <85 days after 3rd dose	Infected + mRNA vaccine <85 days
5	10	5	5	160	40	20	40	20		5	5	5	5	5	5	5	5	40		5	5	5	5	20	40	5	5	40		5	5	5	5	5	5	5	5	5
5	20	5	10	160	80	20	160	160		5	5	5	5	10	10	5	5	40		5	5	5	5	40	40	10	20	40		5	5	5	5	5	5	5	5	5
5	40	5	160	320	160	40	320	640		5	5	5	5	20	10	5	5	40		5	5	5	5	80	40	10	20	80		5	5	5	5	10	5	5	5	10
5	40	5	640	320	160	40	320	640		5	10	5	5	40	10	5	10	40		5	10	5	5	160	40	10	80	160		5	5	5	5	10	5	5	10	10
5	160	10	640	640	160	80	320	640		5	10	5	10	40	10	5	40	80		5	10	5	20	160	80	10	80	160		5	5	5	5	10	5	5	10	10
5	160	20	640	640	320	80	320	640		5	10	5	40	40	20	10	40	80		5	10	5	80	320	80	10	160	160		5	5	5	5	10	5	5	10	10
	160	20	640	640	640	160	320	640			10	5	40	80	20	10	40	160			10	5	80	320	160	20	160	640			5	5	5	20	10	5	10	40
	320	20		640	640	160	320	640			20	5		80	40	10	40	160			40	5		320	320	20	160	640			5	5		20	10	5	10	40
		40		640	640		320					5		160	40		40					5		320	640		160					5		40	10		10
				640			320							160			40							320			320							40			10
				640			640							160			80							640			320							40			20
				640			640							160			80							640			320							40			20
				640			640							160			160							640			320							160			20
							640										160										320										20
							640										160										320										40
							640										160										320										40
							640										160										640										40
							640										160										640										40
							640										160										640										40
							640										160										640										80
							640										640										640										80
							640										640										640										160
							640										640										640										160
							640										640										640										160

## Sheet: Figure 3
a. RBD-specific B cells												b. S1-specific IL-2 producing T cells												c. S1-specific IFN-g producing T cells												d. S1-specific IL-2/IFN-g dual producing T cells
Before vaccination	Inactivated vaccine <85 days after 2nd dose	Inactivated vaccine >85 days after 2nd dose	Inactivated vaccine <85 days after 3rd dose	Inactivated vaccine >85 days after 3rd dose	Inactivated vaccine + 1 dose mRNA vaccine <85 days	mRNA vaccine 1st dose	mRNA vaccine <85 days after 2nd dose	mRNA vaccine >85 days after 2nd dose	mRNA vaccine <85 days after 3rd dose	Infected + mRNA vaccine <85 days		Before vaccination	Inactivated vaccine <85 days after 2nd dose	Inactivated vaccine >85 days after 2nd dose	Inactivated vaccine <85 days after 3rd dose	Inactivated vaccine >85 days after 3rd dose	Inactivated vaccine + 1 dose mRNA vaccine <85 days	mRNA vaccine 1st dose	mRNA vaccine <85 days after 2nd dose	mRNA vaccine >85 days after 2nd dose	mRNA vaccine <85 days after 3rd dose	Infected + mRNA vaccine <85 days		Before vaccination	Inactivated vaccine <85 days after 2nd dose	Inactivated vaccine >85 days after 2nd dose	Inactivated vaccine <85 days after 3rd dose	Inactivated vaccine >85 days after 3rd dose	Inactivated vaccine + 1 dose mRNA vaccine <85 days	mRNA vaccine 1st dose	mRNA vaccine <85 days after 2nd dose	mRNA vaccine >85 days after 2nd dose	mRNA vaccine <85 days after 3rd dose	Infected + mRNA vaccine <85 days		Before vaccination	Inactivated vaccine <85 days after 2nd dose	Inactivated vaccine >85 days after 2nd dose	Inactivated vaccine <85 days after 3rd dose	Inactivated vaccine >85 days after 3rd dose	Inactivated vaccine + 1 dose mRNA vaccine <85 days	mRNA vaccine 1st dose	mRNA vaccine <85 days after 2nd dose	mRNA vaccine >85 days after 2nd dose	mRNA vaccine <85 days after 3rd dose	Infected + mRNA vaccine <85 days
0	0	0	0	0	120	0	0	47	121	90		0	0	0	0	0	0	0	2	0	0	0		0	0	0	0	0	0.394366	0	8	8	6	30		0	0	0	0	0	0	0	1.86667	3	0	4
0	0	0	0	0	696	0	91	129	224	654		0	0	0	0	0	8.5	0	13.0667	6.22222	0	0.5		0	1	0	1	0	26	0	23	13	26	35.5		0	0	0	1	3	5.5	0	2	3.73333	0	8.2
0	18	0	0	0	779	0	106	130	594	825		0	0	0	11	6	37.3333	0	23	14	0	4		0	2	7	7	30	32	0	49	16.8	27	52		0	1	0	3	10	13	0	2	4	2	10.5
0	30	0	27	0	835	1	136	167	705	827		0	1	4	39	52	46.1176	3	29	17	7	17.1		0	3	7.30435	39	31	44	2	52	35.7241	38	74		0	1	2	20	26	21.3333	0	3	8	6	14
0	32	0	93	12	887	15	308	178	853	887		0	3	5	56	111.317	50	4	40	20.2759	8	20.5		0	9	11	47	134.537	109.128	3	58.4889	45	40	96.2051		0	6	4	25	43.0244	33.7647	1	9	9.65517	7	18.3077
1	39	4	406		953	21	341	269	985	1007		0	21	10	60		71.0769	7	41	43	14	22.2564		0	14	15.2	66		119.467	4	70	71	50	102		0	8	4.26087	28		41	1	15	21	8	19
4	63	22			1021	38	408	419	1013	1102		0	25	26			72	8	52	46	20	35		0	23	31.2941			148.5	4	79	84	51	119		0	9	5			43.0769	2	15	30	10	21
4	191	26			1210	38	440	567	1057	1347		0	37	29.6			86	8	58	126	34	46		6	23	32			166.963	14	83	110	59	130		0	9	6			53.5	4	26	35	14	25
	192	98			1236	48	446	784	1144	1827			59	31.2941			106.296	32	72	140	36	64			146	264			177.059	16	84	120	65	193			20	14			54.4444	11	28	58	18	36
					1329	58	680										131.5	52	75		43								179	23	98		149								55	16	29		20
					1330	113	1025										132.533	88	131										198	41	104										70.9333	19	29
					1385	125											150.5	89	232										350.5	45	213										103	19	97
						133											253.5	110	866										352	64	1070										166.5	21	499
						166												119												69												30
						224												152												70												35
																		178												84												36

## Sheet: Figure S2
Fig. S2a Anti-G614 RBD IgG					Fig. S2b Anti-G614 RBD IgG
BTN162b2 < 85 days after 2nd dose	mRNA-1273 < 85 days after 2nd dose	BTN162b2 > 85 days after 2nd dose	mRNA-1273 > 85 days after 2nd dose		CoronoVac < 85 days after 2nd dose	BBIBP-CorV < 85 days after 2nd dose	CoronoVac > 85 days after 2nd dose	BBIBP-CorV > 85 days after 2nd dose
59.67	315.56	38.92	152.34		41.87	33.07	12.13	3.64
94.86	336.32	56.48	157.59		110.86	33.87	27.42	14.84
420.67	692.89	58.8	310.72		673.57	85.55	44.28	16.59
437.45	987.29	69.09	1036.55			121.32	112.08	25.8
445.85	1853.21	75.89				131.42	123.53	78.03
538.39		123.15				179.27	195.39	133.83
546.85		135.98				183.42	649.17	186.96
597.86		137.52				196.78		354.44
672.68		166.79				196.78		358.83
736.92		177.85				215.4		777.41
772.62		187.9				232.97		891.46
840.07		245.81				252.62		1224.3
862.74		245.81				301.06
885.52		258.77				338.46
914.34		305.14				338.9
954.54		332.32				403.58
987.29		362.36				423.82
1001.19		407.71				524.64
1006.87		468.36				571.64
1072.23		503.24				600.03
1180.51		605.21				659.6
1278.39		706.89				742.23
1281.76		851.4				751.82
1333.12		869.73				848.06
1440.41						864.68
1465.47						923.64
1492.68						1135.02
1720.31						4333.07
1735.17						7020.37
1959.42
1997.82
2372.36
2419.94
2535.78
2551.13
2616.76
2880.17
3025.03
3101.19
3460.92
3525.99
8804.71
9044.92
10765
12133

## Sheet: Figure S3
Fig. S3a		Anti-RB IgG
Inactivated vaccine + 1 dose of mRNA vaccine boosting	days after the last dose of vaccine	G614	Beta	Delta	Omicron
	20	1155.65	191.98	1388.08	199.77
	15	2230.4	928.32	2725.85	419.89
	18	2877.35	1307.63	3600.75	895.94
	33	4305.96	2078.63	4860.81	1282.05
	40	223.26	42.35	257.79	20.07
	21	1335.98	186.71	1195.72	129.18
	15	3193.4	1611.82	4701.15	688.58
	36	1692.35	248.58	1195.72	137.27
	61	4603.41	1988.35	4463.7	1009.78
	36	969.2	326.77	1139.3	251.64
	21	5669.6	1832.69	7475.86	1686.06
	13	2011.58	918.84	2372.31	664.91
	27	5373.44	2078.63	6214.97	676.64
	54	1245.04	299.32	1471.12	249.23
	28	1348.9	357.81	1752.49	322.29
	77	2343.13	1724.75	2558.36	504.8
Inactivated vaccine after 2nd dose	139	195.39	81.65	213.64	60.92
	315	649.17	169.36	683.51	113.87
	121	133.83	29.96	239.24	24.9
	123	3.64	1.63	2.93	2.71
	167	16.59	10.52	13.52	13.92
	109	44.28	17.28	55.66	24.07
	105	123.53	39.66	138.42	29.49
	118	354.44	146.43	319.97	47.82
	122	25.8	6.21	20.92	5.46
	118	14.84	1.95	16.37	1.79
	243	112.08	34.59	119.56	19.3
	147	27.42	8.6	30.46	7.48
	186	12.13	3.89	12.54	3.4
	183	891.46	252.26	949.65	167.98
	94	78.03	28.05	98.49	16.14
	120	358.83	122.35	388.23	76.99
	107	777.41	218.97	697.7	97.21
	90	186.96	61.3	239.35	33.79
	92	1224.3	192.35	691.68	64.98
	60	41.87	10.27	41.39	6.31
	26	33.07	6.44	38.88	3.53
	6	524.64	120.2	507.38	72.78
	26	110.86	41.6	119.54	37.07
	80	673.57	205.56	732.81	69.58
	35	33.87	7.11	31.31	5.04
	51	179.27	48.72	242.35	23.54
	62	659.6	146.6	726.29	75.68
	17	301.06	101.31	340.64	59.05
	48	121.32	47.22	146.36	34.47
	58	751.82	187.41	726.29	127.78
	59	215.4	36.83	321.38	24.75
	19	1135.02	432.65	1109.29	182.93
	24	338.9	137.83	310.12	26.12
	60	571.64	202.84	585.64	85.3
	19	131.42	39.78	134.85	23.54
	26	7020.37	1319.6	4554.3	567.97
	24	232.97	44.23	221.88	32.04
	15	423.82	103.02	388.23	54.06
	16	183.42	46.83	234.38	42.38
	47	403.58	129.57	492.21	50.88
	67	600.03	254.62	780.25	88.76
	70	742.23	158.62	729.5	62.79
	50	923.64	55.02	226.14	24.04
	18	252.62	18.34	68.42	8.86
	57	85.55	32.01	84.5	20.7
	81	848.06	408.4	1192.63	127.6
	59	864.68	443.99	1178.66	159.04
	57	196.78	30.49	129.69	18.45
	63	4333.07	2259.16	6219.62	456.11
	20	196.78	55.02	239.35	31.64
	54	338.46	102.6	454.92	51.96
mRNA vaccine after 2nd dose	112	869.73	244.34	632	155.46
	87	851.4	202.74	1002.84	114.41
	104	305.14	81.22	337.71	51.34
	88	245.81	65.91	273.84	51.34
	100	75.89	21.65	86.21	20.36
	153	468.36	149.34	491.6	64.22
	99	135.98	34.9	145.12	27.13
	119	362.36	122.22	382.95	80.52
	96	56.48	18.63	61.46	12.48
	102	332.32	162.15	276.96	102.62
	90	258.77	83.13	316.29	58.22
	183	310.72	96.49	350.21	58.22
	90	1036.55	308.33	1243.36	184.55
	121	605.21	155.5	467.07	60.39
	125	38.92	6.74	30.22	5.39
	159	245.81	71.64	312.39	64.71
	106	407.71	75.46	375.24	26.39
	175	69.09	25.35	89.6	21.68
	185	58.8	27.17	73.79	12.01
	153	137.52	36.69	217.33	21.35
	145	123.15	30.35	190.94	16.05
	126	166.79	43.01	243.61	23.98
	152	157.59	54.53	166.42	41.08
	153	503.24	125.72	554.41	69.62
	140	177.85	32.29	166.42	30.22
	146	706.89	169.21	847.11	102.38
	194	152.34	26.89	120.73	12.21
	198	187.9	32.48	153.58	19.56
	21	8804.71	2375.83	9247.11	1502.9
	13	12133	3810.98	13580.8	1948.38
	13	3025.03	944.37	2794.02	512.08
	13	2535.78	954.55	2884.5	625.95
	12	2419.94	868.13	2643.56	423.07
	21	2880.17	645.24	2861.56	423.07
	12	2616.76	768.64	2706.87	488.99
	8	10765	3344.16	12637.4	1833.89
	14	3525.99	1240.48	4110.91	573.43
	10	3101.19	690.07	2907.67	567.97
	10	1997.82	696.78	1979.43	380.26
	20	1735.17	400.21	2172.99	361.27
	18	862.74	276.02	1119.48	172.13
	29	1001.19	343.43	977.33	149.91
	19	1333.12	386.24	1492.4	189.98
	20	914.34	252.26	967.49	190.13
	37	772.62	224.31	777.6	154.78
	20	885.52	217.02	964.63	114.41
	14	1281.76	433.21	1477.85	298.05
	36	94.86	28.14	114.61	15.73
	35	954.54	236.72	1172.39	137.88
	11	1072.23	330.99	1185.74	182.27
	11	1465.47	511	1781.99	276.5
	27	1720.31	460.49	1912.39	285.63
	19	597.86	205.57	597.52	118.19
	61	445.85	151.3	481.01	90.7
	11	987.29	340.12	1138.74	249
	14	9044.92	2008.24	9401.54	1466.59
	54	736.92	189.99	798.07	78.37
	54	1006.87	313.45	1025.96	144.72
	76	692.89	182.38	745.03	122.53
	19	1440.41	481.1	1351.44	294.73
	19	2551.13	715.14	2287.59	452.52
	9	1278.39	368.72	1290.94	265.7
	56	538.39	140.73	660.67	84.51
	36	1959.42	465.69	1872.91	201.83
	5	336.32	99.84	383.52	42.34
	36	2372.36	756.83	2087.9	497.74
	41	437.45	145.99	502.34	88.63
	12	3460.92	1173.8	3884.09	641.45
	27	1180.51	340.12	1267.06	189.43
	43	420.67	111.59	512.97	60.21
	15	315.56	76.77	237.43	26.37
	44	987.29	308.33	1048.26	156.14
	55	1853.21	531.1	2120.12	280.02
	75	546.85	223.77	723.9	84.51
	21	1492.68	246.89	1766.07	130.76
	82	672.68	207.46	802.21	112.1
	31	840.07	249.46	951.96	135.5
	17	59.67	14.98	71.12	9.81
Fig. S3b		Anti-RB IgG
Inactivated vaccine + 1 dose of mRNA vaccine boosting	days after the last dose of vaccine	G614	Beta	Delta	Omicron
	20	1155.65	191.98	1388.08	199.77
	15	2230.4	928.32	2725.85	419.89
	18	2877.35	1307.63	3600.75	895.94
	33	4305.96	2078.63	4860.81	1282.05
	40	223.26	42.35	257.79	20.07
	21	1335.98	186.71	1195.72	129.18
	15	3193.4	1611.82	4701.15	688.58
	36	1692.35	248.58	1195.72	137.27
	61	4603.41	1988.35	4463.7	1009.78
	36	969.2	326.77	1139.3	251.64
	21	5669.6	1832.69	7475.86	1686.06
	13	2011.58	918.84	2372.31	664.91
	27	5373.44	2078.63	6214.97	676.64
	54	1245.04	299.32	1471.12	249.23
	28	1348.9	357.81	1752.49	322.29
	77	2343.13	1724.75	2558.36	504.8
Inactivated vaccine after 3rd dose	9	295.02	116.52	351.65	68.28
	48	1173.52	142.4	1335.35	86.89
	9	170.4	46.83	165.57	31.02
	9	385.24	128.6	412.36	73.63
	15	51.69	12.81	89.6	9.26
	51	321.4	288.7	285.16	46.97
	156	32.26	11.26	38.04	7.77
	144	22.17	7.52	16.86	5.89
	91	54.32	39.85	110.63	31.8
	86	78.82	52.96	98.85	30.15
	92	26.64	9.16	29.09	5.63
mRNA vaccine after 3rd dose	13	5895.33	2973.48	5708.51	1454.12
	13	11271.4	3610.4	12080.6	1989.56
	13	1289.06	520.2	1322.04	324.4
	12	11543.9	3708.14	12352.5	2388.85
	5	1879.64	868.13	2208.51	475.74
	7	2013.1	1065.52	2225.8	632.18
	5	908.93	416.98	1056.08	248.06
	16	649.17	205.56	541.69	112.67
	27	1281.76	362.71	1448.95	343.91
	11	1170.09	441.72	1366.77	340.67
	16	1669.28	421.25	1350.22	224.59
	30	3231.5	791.02	2821.54	337.29
	13	2629.5	813.98	3238.25	828.08
	28	3045.61	1282.53	3317.32	764.83
	13	2462.32	1081.72	2963.47	677.03
	19	4552.01	1339.41	5128.72	983.64
	19	7002.5	1601.25	7587.15	1711.31
	15	1538.52	399.08	1723.89	404.98
	22	2304.5	1260.6	2622.46	688.87
	14	2083.36	1157.36	2516.33	930.87
	29	7154.87	2664.35	8437.86	2230.97
	34	2784.3	1157.36	3317.32	1080.48
	31	888.48	332.69	1068.03	274.36
	24	9269.98	2141.42	10569.7	2326.08
	21	1996.18	1147.59	2516.33	434.94
	21	7393.63	3005.21	7587.15	1816.14
	22	2173.37	1424.37	2313.99	835.49
	33	1687.95	899.86	1891.74	442.71
	24	671.19	317.88	762.04	154.35
	23	15623.1	3423.84	16518.8	2428.16
	21	12166.9	2931.59	14340.4	2393.31
	24	2323.75	572.32	2687.86	842.97
	24	1410.52	705.17	1579.68	309.13
	29	2382.3	1072.65	2754.6	387.1
	23	3901.11	986.41	4555.54	1190.45
	25	1170.38	681.48	1426.19	303.16
	28	865.04	454.08	1068.03	209.24
	20	1274.69	647.17	1502.1	324.39
	21	1424.46	717.28	1874.57	500.43
	22	2716.93	863.07	3344.1	518.1

## Sheet: Figure S4
a. mRNA vaccine (N=24)
	anti-RBD IgG_G614						anti-RBD IgG_Beta						anti-RBD IgG_Delta						anti-RBD IgG_Omicron
ID	Before vaccination	mRNA vaccine 1st dose	mRNA vaccine < 85 days after 2nd dose	mRNA vaccine > 85 days after 2nd dose	mRNA vaccine < 85 days after 3rd dose		Before vaccination	mRNA vaccine 1st dose	mRNA vaccine < 85 days after 2nd dose	mRNA vaccine > 85 days after 2nd dose	mRNA vaccine < 85 days after 3rd dose		Before vaccination	mRNA vaccine 1st dose	mRNA vaccine < 85 days after 2nd dose	mRNA vaccine > 85 days after 2nd dose	mRNA vaccine < 85 days after 3rd dose		Before vaccination	mRNA vaccine 1st dose	mRNA vaccine < 85 days after 2nd dose	mRNA vaccine > 85 days after 2nd dose	mRNA vaccine < 85 days after 3rd dose
CV10		829.36	1735.17	869.73				185.78	400.21	244.34				702.45	2172.99	632				129.94	361.27	155.46
CV11	9.47	4.45	862.74	851.4			5.68	2.08	276.02	202.74			15.19	5.46	1119.48	1002.84			6.92	3.82	172.13	114.41
CV12	7.38	0	1001.19	305.14			3.09	0.1	343.43	81.22			8.48	0	977.33	337.71			3.82	6.56	149.91	51.34
CV13	5.35	32.32	1333.12	245.81			4.13	8.27	386.24	65.91			9.89	54.77	1492.4	273.84			3.58	6.56	189.98	51.34
CV16	6.17	12.63		75.89	3231.5		2.76	4.82		21.65	791.02		8.11	10.7		86.21	2821.54		3.31	8.85		20.36	337.29
CV19	11.06	75.18	914.34	135.98			5.14	36.52	252.26	34.9			11.61	100.42	967.49	145.12			4.9	32.88	190.13	27.13
CV20		275.11	772.62					88.22	224.31					292.71	777.6					60.39	154.78
CV22		137.07	885.52	362.36				43.54	217.02	122.22				140.63	964.63	382.95				25.63	114.41	80.52
CV24	29.79	3.64	1281.76				9.8	1.63	433.21				32.85	2.93	1477.85				7.32	2.71	298.05
CV28	8.28	524.64	1072.23	56.48			4.41	120.2	330.99	18.63			13.68	507.38	1185.74	61.46			3.36	72.78	182.27	12.48
CV29	3.51	195.39	1465.47	332.32			0	81.65	511	162.15			5.46	213.64	1781.99	276.96			1.77	60.92	276.5	102.62
CV62			1853.21	1036.55	2629.5				531.1	308.33	813.98				2120.12	1243.36	3238.25				280.02	184.55	828.08
CV101				152.34	2462.32					26.89	1081.72					120.73	2963.47					12.21	677.03
CV104				157.59	4552.01					54.53	1339.41					166.42	5128.72					41.08	983.64
CV105				503.24	7002.5					125.72	1601.25					554.41	7587.15					69.62	1711.31
CV107				706.89	1538.52					169.21	399.08					847.11	1723.89					102.38	404.98
CV31		133.83	1720.31					29.96	460.49					239.24	1912.39					24.9	285.63
CV39		632.15	9044.92					171.2	2008.24					734.46	9401.54					74.3	1466.59
CV47		249.98	1959.42					47.35	465.69					269.82	1872.91					26.48	201.83
CV49		75.02	2372.36					28.81	756.83					128.15	2087.9					16.43	497.74
CV5	5.46	148.44	315.56		649.17		3.02	66.02	76.77		205.56		5.46	146.26	237.43		541.69		1.7	36.88	26.37		112.67
CV6	11.75		1492.68	605.21			4.48		246.89	155.5			11.4		1766.07	467.07			5.04		130.76	60.39
CV8	14.63	144.93	59.67				5.38	38.93	14.98				18.8	146.26	71.12				2.99	22.33	9.81
CV37			987.29	258.77					340.12	83.13					1138.74	316.29					249	58.22
b. heterologous vaccine (N=9)
	anti-RBD IgG_G614				anti-RBD IgG_Beta				anti-RBD IgG_Delta				anti-RBD IgG_Omicron
ID	Inactivated vaccine < 85 days after 2nd dose	Inactivated vaccine > 85 days after 2nd dose	Inactivated vaccine + 1 dose mRNA vaccine < 85 days		Inactivated vaccine < 85 days after 2nd dose	Inactivated vaccine > 85 days after 2nd dose	Inactivated vaccine + 1 dose mRNA vaccine < 85 days		Inactivated vaccine < 85 days after 2nd dose	Inactivated vaccine > 85 days after 2nd dose	Inactivated vaccine + 1 dose mRNA vaccine < 85 days		Inactivated vaccine < 85 days after 2nd dose	Inactivated vaccine > 85 days after 2nd dose	Inactivated vaccine + 1 dose mRNA vaccine < 85 days
CV15	41.87		1155.65		10.27		191.98		41.39		1388.08		6.31		199.77
CV2	33.07	3.64	5373.44		6.44	1.63	2078.63		38.88	2.93	6214.97		3.53	2.71	676.64
CV3	524.64	16.59	2230.4		120.2	10.52	928.32		507.38	13.52	2725.85		72.78	13.92	419.89
CV4	110.86	44.28	2877.35		41.6	17.28	1307.63		119.54	55.66	3600.75		37.07	24.07	895.94
CV56		25.8	4305.96			6.21	2078.63			20.92	4860.81			5.46	1282.05
CV57		14.84	223.26			1.95	42.35			16.37	257.79			1.79	20.07
CV63		27.42	1335.98			8.6	186.71			30.46	1195.72			7.48	129.18
CV65		12.13	3193.4			3.89	1611.82			12.54	4701.15			3.4	688.58
CV7	33.87		2011.58		7.11		918.84		31.31		2372.31		5.04		664.91
c. infected +mRNA vaccine (N=4)
	anti-RBD IgG_G614				anti-RBD IgG_Beta				anti-RBD IgG_Delta				anti-RBD IgG_Omicron
ID	Infected	Infected + mRNA vaccine < 85 days after 1st dose	Infected + mRNA vaccine < 85 days after 2nd dose		Infected	Infected + mRNA vaccine < 85 days after 1st dose	Infected + mRNA vaccine < 85 days after 2nd dose		Infected	Infected + mRNA vaccine < 85 days after 1st dose	Infected + mRNA vaccine < 85 days after 2nd dose		Infected	Infected + mRNA vaccine < 85 days after 1st dose	Infected + mRNA vaccine < 85 days after 2nd dose
CV33		1066.62	1159.36			323.9	396.37			992.74	1161.72			131.3	165.45
CV64		2038.85	2469.8			1271.68	1271.68			2659.4	2600.08			625.51	502.03
CP105	566.83	1006.87			122.89	368.72			670.85	1173.26			105.01	189.43
CP106	10777.2	2104.71			3288.9	826.77			11724.9	2236.19			1113.23	368.06

## Sheet: Figure S5
	Inactivated vaccine <85 days after 2nd dose						Inactivated vaccine >85 days after 2nd dose						Inactivated vaccine <85 days after 3rd dose						Inactivated vaccine >85 days after 3rd dose						Inactivated vaccine + 1 dose mRNA vaccine <85 days						mRNA vaccine 1st dose						mRNA vaccine <85 days after 2nd dose						mRNA vaccine >85 days after 2nd dose						mRNA vaccine <85 days after 3rd dose
ID	G614	Beta	Delta	Omicron		ID	G614	Beta	Delta	Omicron		ID	G614	Beta	Delta	Omicron		ID	G614	Beta	Delta	Omicron		ID	G614	Beta	Delta	Omicron		ID	G614	Beta	Delta	Omicron		ID	G614	Beta	Delta	Omicron		ID	G614	Beta	Delta	Omicron		ID	G614
CV15	41.87	10.27	41.39	6.31		CV14	195.39	81.65	213.64	60.92		CV21	295.02	116.52	351.65	68.28		CV21b	32.26	11.26	38.04	7.77		CV15b	1155.65	191.98	1388.08	199.77		CV10	829.36	185.78	702.45	129.94		ABC39	8804.71	2375.83	9247.11	1502.9		CV10c	869.73	244.34	632	155.46		ABC100	5895.33
CV2b	33.07	6.44	38.88	3.53		CV23	649.17	169.36	683.51	113.87		CV76	1173.52	142.4	1335.35	86.89		CV66	22.17	7.52	16.86	5.89		CV3e	2230.4	928.32	2725.85	419.89		CV11b	4.45	2.08	5.46	3.82		ABC40	12133	3810.98	13580.8	1948.38		CV11d	851.4	202.74	1002.84	114.41		ABC84	11271.4
CV3	524.64	120.2	507.38	72.78		CV27	133.83	29.96	239.24	24.9		IR152	170.4	46.83	165.57	31.02		CV98	54.32	39.85	110.63	31.8		CV4c	2877.35	1307.63	3600.75	895.94		CV12b	0	0.1	0	6.56		ABC43	3025.03	944.37	2794.02	512.08		CV12d	305.14	81.22	337.71	51.34		ABC85	1289.06
CV4	110.86	41.6	119.54	37.07		CV2d	3.64	1.63	2.93	2.71		IR156	385.24	128.6	412.36	73.63		CV109	78.82	52.96	98.85	30.15		CV56b	4305.96	2078.63	4860.81	1282.05		CV13c	32.32	8.27	54.77	6.56		ABC44	2535.78	954.55	2884.5	625.95		CV13e	245.81	65.91	273.84	51.34		ABC90	11543.9
CV59	673.57	205.56	732.81	69.58		CV3d	16.59	10.52	13.52	13.92		IR161	51.69	12.81	89.6	9.26		CV114	26.64	9.16	29.09	5.63		CV57b	223.26	42.35	257.79	20.07		CV16b	12.63	4.82	10.7	8.85		ABC45	2419.94	868.13	2643.56	423.07		CV16d	75.89	21.65	86.21	20.36		ABC93	1879.64
CV7	33.87	7.11	31.31	5.04		CV4b	44.28	17.28	55.66	24.07		CV112	321.4	288.7	285.16	46.97								CV63b	1335.98	186.71	1195.72	129.18		CV19b	75.18	36.52	100.42	32.88		ABC47	2880.17	645.24	2861.56	423.07		CV18	468.36	149.34	491.6	64.22		ABC96	2013.1
IR126	179.27	48.72	242.35	23.54		CV54	123.53	39.66	138.42	29.49														CV65b	3193.4	1611.82	4701.15	688.58		CV20	275.11	88.22	292.71	60.39		ABC48	2616.76	768.64	2706.87	488.99		CV19g	135.98	34.9	145.12	27.13		ABC97	908.93
IR127	659.6	146.6	726.29	75.68		CV55	354.44	146.43	319.97	47.82														CV67	1692.35	248.58	1195.72	137.27		CV22	137.07	43.54	140.63	25.63		ABC51	10765	3344.16	12637.4	1833.89		CV22c	362.36	122.22	382.95	80.52		CV5c	649.17
IR129	301.06	101.31	340.64	59.05		CV56	25.8	6.21	20.92	5.46														CV69	4603.41	1988.35	4463.7	1009.78		CV24b	3.64	1.63	2.93	2.71		ABC53	3525.99	1240.48	4110.91	573.43		CV28d	56.48	18.63	61.46	12.48		CV74	1281.76
IR130	121.32	47.22	146.36	34.47		CV57	14.84	1.95	16.37	1.79														CV75	969.2	326.77	1139.3	251.64		CV28b	524.64	120.2	507.38	72.78		ABC58	3101.19	690.07	2907.67	567.97		CV29d	332.32	162.15	276.96	102.62		CV103	1170.09
IR133	751.82	187.41	726.29	127.78		CV61	112.08	34.59	119.56	19.3														CV77	5669.6	1832.69	7475.86	1686.06		CV29b	195.39	81.65	213.64	60.92		ABC59	1997.82	696.78	1979.43	380.26		CV37b	258.77	83.13	316.29	58.22		CV58b	1669.28
IR134	215.4	36.83	321.38	24.75		CV63	27.42	8.6	30.46	7.48														CV7b	2011.58	918.84	2372.31	664.91		CV31	133.83	29.96	239.24	24.9		CV10b	1735.17	400.21	2172.99	361.27		CV58	310.72	96.49	350.21	58.22		CV16f	3231.5
IR136	1135.02	432.65	1109.29	182.93		CV65	12.13	3.89	12.54	3.4														CV2g	5373.44	2078.63	6214.97	676.64		CV32	332.32	162.15	276.96	102.62		CV11c	862.74	276.02	1119.48	172.13		CV62b	1036.55	308.33	1243.36	184.55		CV62c	2629.5
IR137	338.9	137.83	310.12	26.12		CV70	891.46	252.26	949.65	167.98														CV93	1245.04	299.32	1471.12	249.23		CV36	310.72	79.79	361.37	52.24		CV12c	1001.19	343.43	977.33	149.91		CV6c	605.21	155.5	467.07	60.39		CV95b	3045.61
IR139	571.64	202.84	585.64	85.3		IR128	78.03	28.05	98.49	16.14														CV102	1348.9	357.81	1752.49	322.29		CV39	632.15	171.2	734.46	74.3		CV13d	1333.12	386.24	1492.4	189.98		CV78	38.92	6.74	30.22	5.39		CV101b	2462.32
IR140	131.42	39.78	134.85	23.54		IR135	358.83	122.35	388.23	76.99														CV118	2343.13	1724.75	2558.36	504.8		CV47	249.98	47.35	269.82	26.48		CV19e	914.34	252.26	967.49	190.13		CV79	245.81	71.64	312.39	64.71		CV104b	4552.01
IR145	7020.37	1319.6	4554.3	567.97		IR144	777.41	218.97	697.7	97.21																				CV49	75.02	28.81	128.15	16.43		CV20b	772.62	224.31	777.6	154.78		CV84	407.71	75.46	375.24	26.39		CV105b	7002.5
IR146	232.97	44.23	221.88	32.04		IR149	186.96	61.3	239.35	33.79																				CV5	148.44	66.02	146.26	36.88		CV22b	885.52	217.02	964.63	114.41		CV87	69.09	25.35	89.6	21.68		CV107b	1538.52
IR147	423.82	103.02	388.23	54.06		IR175	1224.3	192.35	691.68	64.98																				CV8b	144.93	38.93	146.26	22.33		CV24c	1281.76	433.21	1477.85	298.05		CV91	58.8	27.17	73.79	12.01		IT1	2304.5
IR155	183.42	46.83	234.38	42.38																										CV9	84.69	26.43	76.06	17.67		CV25	94.86	28.14	114.61	15.73		CV92	137.52	36.69	217.33	21.35		IT2	2083.36
IR151	403.58	129.57	492.21	50.88																																CV26	954.54	236.72	1172.39	137.88		CV94	123.15	30.35	190.94	16.05		IT3	7154.87
IR154	600.03	254.62	780.25	88.76																																CV28c	1072.23	330.99	1185.74	182.27		CV96	166.79	43.01	243.61	23.98		IT4	2784.3
IR157	742.23	158.62	729.5	62.79																																CV29c	1465.47	511	1781.99	276.5		CV104	157.59	54.53	166.42	41.08		IT5	888.48
IR158	923.64	55.02	226.14	24.04																																CV31b	1720.31	460.49	1912.39	285.63		CV105	503.24	125.72	554.41	69.62		IT6	9269.98
IR165	252.62	18.34	68.42	8.86																																CV34	597.86	205.57	597.52	118.19		CV106	177.85	32.29	166.42	30.22		IT7	1996.18
IR166	85.55	32.01	84.5	20.7																																CV35	445.85	151.3	481.01	90.7		CV107	706.89	169.21	847.11	102.38		IT8	7393.63
IR167	848.06	408.4	1192.63	127.6																																CV37	987.29	340.12	1138.74	249		CV101	152.34	26.89	120.73	12.21		IT9	2173.37
IR168	864.68	443.99	1178.66	159.04																																CV39b	9044.92	2008.24	9401.54	1466.59		CV110	187.9	32.48	153.58	19.56		IT10	1687.95
IR174	196.78	30.49	129.69	18.45																																CV40	736.92	189.99	798.07	78.37								IT11	671.19
IR176	4333.07	2259.16	6219.62	456.11																																CV41	1006.87	313.45	1025.96	144.72								IT12	15623.1
IR177	196.78	55.02	239.35	31.64																																CV42	692.89	182.38	745.03	122.53								IT13	12166.9
IR178	338.46	102.6	454.92	51.96																																CV43	1440.41	481.1	1351.44	294.73								IT14	2323.75
																																				CV44	2551.13	715.14	2287.59	452.52								IT15	1410.52
																																				CV45	1278.39	368.72	1290.94	265.7								IT16	2382.3
																																				CV46	538.39	140.73	660.67	84.51								IT17	3901.11
																																				CV47b	1959.42	465.69	1872.91	201.83								IT18	1170.38
																																				CV48	336.32	99.84	383.52	42.34								IT19	865.04
																																				CV49b	2372.36	756.83	2087.9	497.74								IT20	1274.69
																																				CV50	437.45	145.99	502.34	88.63								IT21	1424.46
																																				CV51	3460.92	1173.8	3884.09	641.45								IT22	2716.93
																																				CV52	1180.51	340.12	1267.06	189.43
																																				CV53	420.67	111.59	512.97	60.21
																																				CV5b	315.56	76.77	237.43	26.37
																																				CV60	987.29	308.33	1048.26	156.14
																																				CV62	1853.21	531.1	2120.12	280.02
																																				CV68	546.85	223.77	723.9	84.51
																																				CV6b	1492.68	246.89	1766.07	130.76
																																				CV73	672.68	207.46	802.21	112.1
																																				CV81	840.07	249.46	951.96	135.5
																																				CV8c	59.67	14.98	71.12	9.81
[truncated: 8 more columns]

## Sheet: Figure S6
Anti-S IgG_G614												Anti-S IgG_Omicron
Before vaccination	Inactivated vaccine <85 days after 2nd dose	Inactivated vaccine >85 days after 2nd dose	Inactivated vaccine <85 days after 3rd dose	Inactivated vaccine >85 days after 3rd dose	Inactivated vaccine + 1 dose mRNA vaccine <85 days	mRNA vaccine 1st dose	mRNA vaccine <85 days after 2nd dose	mRNA vaccine >85 days after 2nd dose	mRNA vaccine <85 days after 3rd dose	Infected + mRNA vaccine <85 days		Before vaccination	Inactivated vaccine <85 days after 2nd dose	Inactivated vaccine >85 days after 2nd dose	Inactivated vaccine <85 days after 3rd dose	Inactivated vaccine >85 days after 3rd dose	Inactivated vaccine + 1 dose mRNA vaccine <85 days	mRNA vaccine 1st dose	mRNA vaccine <85 days after 2nd dose	mRNA vaccine >85 days after 2nd dose	mRNA vaccine <85 days after 3rd dose	Infected + mRNA vaccine <85 days
12.91	28.57	0	0	39.49	482.53	103.65	0	171.26	395.2	2556		18.37	0	0	0.87	22.21	315.9	80.44	0	87.6	208.53	375.49
19.12	42.5	0	105.56	60.68	2171.62	120.18	524.14	247.79	1190.79	2910.88		21.85	29.24	0	75.65	39.37	957.64	97.51	278.02	89.33	350.12	1255.2
30.52	51.92	24.87	586.28	115.32	2362.21	131.25	848.73	313.66	1457.49	3259.74		36.22	39.37	7.51	392.15	42.69	983.73	101.41	344.07	143.33	609.9	1432.81
32.34	66.5	27.98	639.43	163.45	2776.05	206.88	869.48	327.1	1826.62	3669.66		40.46	49.26	11.32	408.86	158.55	1350.28	126.41	365.38	146.29	703.76	1733.85
39.49	69.4	39.49	1887.32	305.95	2935.52	243.34	879.66	360.93	2116.7	6373.6		42.68	52.55	19.24	990.23	255.87	2013.93	131.32	431.29	155.17	741.57	2140.63
39.49	147.15	39.49	12180.6		4179.82	244.08	894.54	386.49	2412.91	7017.85		42.68	59.37	19.24	5214.2		2453.44	201	532.19	174.98	933.39	2693.1
43	167.86	40.09			5229.71	255.06	983.58	390.83	2440.46	7855.63		48.03	87.21	22.65			2784.31	204.65	532.19	201	952.86	3715.66
46.48	205.07	50.02			5261.6	344.35	1015.03	399.06	2668.95	10131.5		48.03	87.21	25.74			3309.63	204.75	551.91	212.31	974.93	3978.26
57.97	292.24	50.02			5450.21	364.14	1232.91	459.59	2986.59	10979.4		51.25	163.15	32.72			3479.49	219.38	554.43	212.31	1104.08	4200.07
63.59	313.07	53.47			5996.72	382.17	1255.01	473.54	3046.83	13862.7		74.05	163.15	32.73			3508.88	238.96	611.32	225.21	1193.79	5901.53
77.15	333.93	54.85			6477.13	382.57	1277.19	488.68	3183.19			85.26	187.01	36.17			3613.75	250.1	658.41	238.38	1220.26
116.07	354.84	67.07			6995.95	389.4	1326.36	496.04	3206.49			95.32	187.01	39.61			3717.85	254.28	673.53	241.77	1293.49
	354.84	92.61			8887.77	410.1	1457.94	529.8	3456.78				187.01	43.04			3897.89	263.06	691.14	255.87	1293.49
	369.36	126.4			10073.7	417.06	1514.04	603.59	3544.1				196.91	80.44			6072.68	275.31	706.59	271.08	1314.15
	396.81	147.15			12991.6	481.35	1645.06	614.85	3616.53				210.38	102.2			6722.2	297.52	711.22	304.21	1376.31
	439	218.11			16246.9	488.25	1717	615.25	3649.76				233.36	163.15			8422.26	305.18	731.35	327.46	1397.58
	578.22	460.19				503.75	1849.39	676.58	3649.76				256	256				407.2	812.42	339.07	1418.63
	588.71	567.11				848.73	1864.01	701.54	3800.28				256	303.17				431.36	853.31	339.07	1418.63
	610.38	1376.96				1321.81	1913.98	766.34	3845.07				280.94	616.15				512.5	950.22	357.67	1503.67
	632.13					2738.78	2387.59	786.85	3887.53				300.47					1375.98	1058.08	373.94	1568.33
	632.13						2606.61	787.24	3922.26				322.36						1085.64	375.49	1611.88
	632.13						2606.61	825.41	3922.26				325.55						1104.08	387.16	1611.88
	719.93						2682.54	879.81	3957.18				365.6						1125.44	439.59	1677.88
	1061.89						2730.3	1128.95	4243.99				408.26						1141.53	453.64	1679.57
	1180.85						2813.87	1180.15	4430.31				429.4						1146.87	466.41	1767.19
	1327.24						2941.62	1720.8	4583.55				429.4						1169.87	631.28	1797.63
	1352.04						3037.55	1982.48	4984.2				533.77						1212.9	751.54	1857.68
	1659.23						3259.74	2613.43	5412.59				554.43						1365.57	897.65	1997.4
	1929.8						3376.35		6265.92				657.1						1391.63		2116.48
	2013.78						3509.8		6742.66				759.13						1410.31		2439.71
	4042.07						3578.79		6961.19				820.23						1413.41		2715.33
	9033.76						3777.42		11444.2				3297.38						1488.24		4340.83
							3845.07		11778.4										1598.65		4490.25
							3887.45		12109.3										1631.88		4510.57
							4027.64		12337.5										1639.49		4682.86
							4121		13393.1										1699.07		5303.38
							4151.44		13445.9										1751.31		7094.71
							4215.81		18926.7										1786.38		8032.23
							4311.67		22681.3										1797.63		9988.64
							4559.39		28862.7										2000.62		10347.4
							4598.29												2026.99
							4949.57												2102.79
							5281.58												2105.33
							5645.92												2142.85
							5895.92												2153.91
							6548.42												2169.26
							6605.9												2244.47
							9568.49												5169.91
							17053												8487.9
							23728.7												9888.01

## Sheet: Figure S7
	Inactivated vaccine <85 days after 2nd dose				Inactivated vaccine >85 days after 2nd dose				Inactivated vaccine <85 days after 3rd dose				Inactivated vaccine >85 days after 3rd dose				Inactivated vaccine + 1 dose mRNA vaccine <85 days				mRNA vaccine 1st dose				mRNA vaccine <85 days after 2nd dose				mRNA vaccine >85 days after 2nd dose				mRNA vaccine <85 days after 3rd dose				Infected + mRNA vaccine <85 days
ID	G614	Omicron		ID	G614	Omicron		ID	G614	Omicron		ID	G614	Omicron		ID	G614	Omicron		ID	G614	Omicron		ID	G614	Omicron		ID	G614	Omicron		ID	G614	Omicron		ID	G614	Omicron
CV15	69.4	49.26		CV14	50.02	36.17		CV21	586.28	392.15		CV21b	60.68	39.37		CV15b	6995.95	3309.63		CV10	244.08	407.2		ABC39	524.14	344.07		CV10c	787.24	466.41		ABC100	11444.2	4510.57		CV17	10131.5	3978.26
CV2b	66.5	39.37		CV23	67.07	80.44		CV76	105.56	75.65		CV66	39.49	22.21		CV3e	5996.72	3717.85		CV11b	488.25	431.36		ABC40	1015.03	554.43		CV11d	1720.8	897.65		ABC84	18926.7	8032.23		CV33b	2556	1255.2
CV3	369.36	325.55		CV27	0	7.51		IR152	639.43	408.86		CV98	115.32	42.69		CV4c	6477.13	3613.75		CV12b	206.88	101.41		ABC43	0	0		CV12d	701.54	339.07		ABC85	2668.95	1193.79		CV64	10979.4	5901.53
CV4	205.07	196.91		CV2d	39.49	39.61		IR156	1887.32	990.23		CV109	305.95	255.87		CV56b	2776.05	983.73		CV13c	243.34	126.41		ABC44	4559.39	2169.26		CV13e	529.8	304.21		ABC90	13393.1	7094.71		CP105c	3669.66	1733.85
CV59	28.57	29.24		CV3d	218.11	303.17		IR161	0	0.87		CV114	163.45	158.55		CV57b	482.53	315.9		CV16b	2738.78	1375.98		ABC45	4121	1699.07		CV16d	473.54	212.31		ABC93	3800.28	1679.57		CP106c	6373.6	2693.1
CV7	51.92	52.55		CV4b	92.61	102.2		CV112	12180.6	5214.2						CV63b	4179.82	3508.88		CV19b	103.65	80.44		ABC47	4215.81	1797.63		CV18	386.49	212.31		ABC96	3845.07	1857.68		CP78b	2910.88	375.49
IR126	333.93	187.01		CV54	39.49	25.74										CV65b	10073.7	6072.68		CV20	382.17	263.06		ABC48	4027.64	1413.41		CV19g	390.83	201		ABC97	1826.62	1104.08		CV64b	7855.63	3715.66
IR127	719.93	187.01		CV55	50.02	43.04										CV67	2935.52	2013.93		CV22	481.35	204.65		ABC51	17053	8487.9		CV22c	496.04	241.77		CV5c	395.2	208.53		CV30b	13862.7	4200.07
IR129	632.13	365.6		CV56	40.09	19.24										CV69	16246.9	3479.49		CV24b	382.57	250.1		ABC53	5895.92	2105.33		CV28d	459.59	271.08		CV74	3544.1	1376.31		CP79b	7017.85	2140.63
IR130	354.84	210.38		CV57	24.87	19.24										CV75	2171.62	1350.28		CV28b	389.4	305.18		ABC58	6605.9	2000.62		CV29d	488.68	225.21		CV103	3183.19	974.93		CV33c	3259.74	1432.81
IR133	1327.24	533.77		CV61	53.47	32.72										CV77	12991.6	8422.26		CV29b	417.06	275.31		ABC59	3845.07	1488.24		CV37b	766.34	375.49		CV58b	3206.49	1797.63
IR134	354.84	163.15		CV63	54.85	32.73										CV7b	5229.71	3897.89		CV31	410.1	254.28		CV10b	3578.79	1598.65		CV58	786.85	453.64		CV16f	6742.66	2715.33
IR136	396.81	233.36		CV65	27.98	22.65										CV2g	8887.77	6722.2		CV32	131.25	131.32		CV11c	1849.39	950.22		CV62b	2613.43	751.54		CV62c	4243.99	1611.88
IR137	610.38	187.01		CV70	0	11.32										CV93	2362.21	957.64		CV36	848.73	297.52		CV12c	2682.54	1141.53		CV6c	614.85	327.46		CV95b	4984.2	1767.19
IR139	1352.04	554.43		IR128	147.15	0										CV102	5450.21	2784.31		CV39	1321.81	512.5		CV13d	3509.8	1786.38		CV78	360.93	146.29		CV101b	3649.76	1503.67
IR140	292.24	87.21		IR135	567.11	256										CV118	5261.6	2453.44		CV47	503.75	219.38		CV19e	1326.36	706.59		CV79	676.58	373.94		CV104b	6265.92	2439.71
IR145	4042.07	820.23		IR144	126.4	0														CV49	364.14	238.96		CV20b	1514.04	658.41		CV84	1128.95	339.07		CV105b	12109.3	4490.25
IR146	632.13	322.36		IR149	460.19	163.15														CV5	120.18	97.51		CV22b	3037.55	1085.64		CV87	327.1	174.98		CV107b	3456.78	1220.26
IR147	42.5	0		IR175	1376.96	616.15														CV8b	255.06	201		CV24c	4151.44	1751.31		CV91	171.26	87.6		IT1	3922.26	1418.63
IR155	578.22	280.94																		CV9	344.35	204.75		CV25	894.54	431.29		CV92	615.25	238.38		IT2	3887.53	1568.33
IR151	1061.89	429.4																						CV26	2606.61	1058.08		CV94	313.66	143.33		IT3	12337.5	5303.38
IR154	1659.23	429.4																						CV28c	3376.35	1391.63		CV96	879.81	387.16		IT4	4430.31	1611.88
IR157	1180.85	408.26																						CV29c	5645.92	2142.85		CV104	603.59	255.87		IT5	1457.49	609.9
IR158	439	256																						CV31b	5281.58	2244.47		CV105	1180.15	439.59		IT6	13445.9	4682.86
IR165	147.15	59.37																						CV34	1457.94	711.22		CV106	399.06	155.17		IT7	3922.26	1677.88
IR166	313.07	163.15																						CV35	1255.01	532.19		CV107	1982.48	631.28		IT8	11778.4	4340.83
IR167	1929.8	759.13																						CV37	2941.62	1365.57		CV101	825.41	357.67		IT9	4583.55	2116.48
IR168	2013.78	657.1																						CV39b	23728.7	9888.01		CV110	247.79	89.33		IT10	3649.76	1397.58
IR174	167.86	87.21																						CV40	1913.98	691.14						IT11	1190.79	350.12
IR176	9033.76	3297.38																						CV41	2387.59	1104.08						IT12	28862.7	10347.4
IR177	632.13	300.47																						CV42	1864.01	812.42						IT13	22681.3	9988.64
IR178	588.71	256																						CV43	3777.42	1639.49						IT14	3616.53	1418.63
																								CV44	6548.42	2153.91						IT15	2440.46	933.39
																								CV45	2730.3	1146.87						IT16	3957.18	1293.49
																								CV46	1232.91	532.19						IT17	6961.19	1997.4
																								CV47b	4311.67	2102.79						IT18	2412.91	703.76
																								CV48	869.48	551.91						IT19	2116.7	741.57
																								CV49b	4949.57	2026.99						IT20	2986.59	952.86
																								CV50	1277.19	731.35						IT21	3046.83	1314.15
																								CV51	9568.49	5169.91						IT22	5412.59	1293.49
																								CV52	3259.74	1410.31
																								CV53	848.73	278.02
																								CV5b	879.66	365.38
																								CV60	1645.06	611.32
																								CV62	3887.45	1125.44
																								CV68	1717	853.31
																								CV6b	4598.29	1631.88
																								CV73	2813.87	1212.9
																								CV81	2606.61	1169.87
																								CV8c	983.58	673.53

## Sheet: Figure S8
SNMO-specific IL-2 producing T cells												SNMO-specific IFN-g producing T cells												SMNO-specific IL-2/IFN-g dual producing T cells
Before vaccination	Inactivated vaccine <85 days after 2nd dose	Inactivated vaccine >85 days after 2nd dose	Inactivated vaccine <85 days after 3rd dose	Inactivated vaccine >85 days after 3rd dose	Inactivated vaccine + 1 dose mRNA vaccine <85 days	mRNA vaccine 1st dose	mRNA vaccine <85 days after 2nd dose	mRNA vaccine >85 days after 2nd dose	mRNA vaccine <85 days after 3rd dose	Infected + mRNA vaccine <85 days		Before vaccination	Inactivated vaccine <85 days after 2nd dose	Inactivated vaccine >85 days after 2nd dose	Inactivated vaccine <85 days after 3rd dose	Inactivated vaccine >85 days after 3rd dose	Inactivated vaccine + 1 dose mRNA vaccine <85 days	mRNA vaccine 1st dose	mRNA vaccine <85 days after 2nd dose	mRNA vaccine >85 days after 2nd dose	mRNA vaccine <85 days after 3rd dose	Infected + mRNA vaccine <85 days		Before vaccination	Inactivated vaccine <85 days after 2nd dose	Inactivated vaccine >85 days after 2nd dose	Inactivated vaccine <85 days after 3rd dose	Inactivated vaccine >85 days after 3rd dose	Inactivated vaccine + 1 dose mRNA vaccine <85 days	mRNA vaccine 1st dose	mRNA vaccine <85 days after 2nd dose	mRNA vaccine >85 days after 2nd dose	mRNA vaccine <85 days after 3rd dose	Infected + mRNA vaccine <85 days
0	0	0	0	0	0	0	0	0	0	0		0	3	0	3	0	0	0	0	2	0	35		0	0	0	1	0	0	0	0	0	0	0
0	0	0	3	1	4	0	0	1	0	0		0	5	2	5	0	17	0	0	7	10	36.5		0	2	1	1	2	1.5	0	0	0	1	0
0	2	2	16	26	4.30769	0	0	4	0	0		0	7	3	14	28	25.1282	0	0	13.5172	13	38		0	3	1	7	14.3415	8.5	0	0	0	2	12.2051
0	9	10	20	51.2195	16	0	0	4.97778	0	18.6667		0	10	17.6522	16	53.9512	28.5	0	1	18	20	41.7		0	3	2.43478	8	16	9.5	0	0	2.89655	2	14
0	12	27	47	109	21.3333	0	1	8.68966	1	32		0	21	38	38	68	29	1	3	20.5333	21	51.3333		0	5	12	14	23	10.7692	0	1	4.35556	3	21.5
0	48	48	118		24.5	0	14	20	3	41		0	24	68	147		36	1	11	25	21	64		0	7	19	59		11	0	3	11	4	23.2
0	59	78			32	1	21	29	7	52		0	28	104			50.6667	1	19	48	28	67		0	13	38.4			24.5	0	6	16	6	24
0	60	105.6			34	2	26	30	15	58		16	66	106			94.5778	2	35	51	42	75		1	16	53			34.6667	0	14	27	7	29
	195	238.823			54.3529	2	28	52	23	60.1			256	196			152	2	53	69	52	126			123	96.3529			44.4706	1	14.9333	36	9	42
					106.4	11	30		28								191.5	6	65		129								45.4222	3	16		11
					116	17	36.0889										249.529	10	97.6889										79	4	18
					133	30	77										256	15	151										79	8	66
					288.815	32	331										272.741	34	554										101.63	9	214
						46												41												15
						74												41												21
						110												52												26
